# Supplementary material for: Down-Regulating the High Level of 17-Beta-Hydroxysteroid Dehydrogenase 13 Plays a Therapeutic Role for Non-Alcoholic Fatty Liver Disease
Source: Int J Mol Sci. 2022 May 16;23(10):5544. doi: 10.3390/ijms23105544 (PMC9146021; doi:10.3390/ijms23105544)
Supplement: Supplementary file 1 [file ijms-23-05544-s001.zip]

Archive with 1 entries (1 files):
- ijms-1688666-supplementary.pdf
